# Supplementary material for: Optimal Recycling Ratio of Biodried Product at 12% Enhances Digestate Valorization: Synergistic Acceleration of Drying Kinetics, Nutrient Enrichment, and Energy Recovery
Source: Bioengineering (Basel). 2026 Jan 16;13(1):109. doi: 10.3390/bioengineering13010109 (PMC12837798; doi:10.3390/bioengineering13010109)
Supplement: Supplementary file 1 [file bioengineering-13-00109-s001.zip]

Archive with 1 entries (1 files):
- bioengineering-4070585-supplementary.pdf
